# Supplementary material for: Characterization and Modeling of Thermostable GH50 Agarases from Microbulbifer elongatus PORT2
Source: Mar Biotechnol (NY). 2021 Sep 30;23(5):809–20. doi: 10.1007/s10126-021-10065-0 (PMC8551122; doi:10.1007/s10126-021-10065-0)
Supplement: Supplementary file 2 — Supplementary file2 (XLSX 10 KB) [file 10126_2021_10065_MOESM2_ESM.xlsx]

## Sheet: Tabelle1
Table S1 Specific Primers for cloning of agarase genes
Gene	size	Restriction	Primer pairs	Cloning	Plasmid &
	(bp)	Enzyme		Host	Size (bp)
agaA50	2409	BamHI/	F: 5'-ttttttggatccgagcagaaaggtggcgagactg-3'	E.coli DH5a NEB	pME1-8002
		EcoRI	R: 5'-aaaaaagaattctcactcggcaggcttcacatcg-3'
agaB50	2310	XhoI-NsiI	F: 5'-ttttttctcgagctgctgtctgcctgtggtcagt-3'	E.coli DH5a NEB	pME2-7930
			R: 5'-aaaaaagaatttactctggcgccactgccaatt-3'
agaC50	2346	XhoI-NsiI	F: 5'-ttttttctcgagaatgatgtccggtccacgattaca-3'	E.coli DH5a NEB	pME3-7981
			R: 5'-aaaaaaatgcatttactctggcgccactgccaatt-3'
